# Supplementary material for: Association between antibiotics and gut microbiome dysbiosis in children: systematic review and meta-analysis
Source: Gut Microbes. 2021 Mar 2;13(1):1870402. doi: 10.1080/19490976.2020.1870402 (PMC7928022; doi:10.1080/19490976.2020.1870402)
Supplement: Supplemental Material [file KGMI_A_1870402_SM6604.zip]

Archive with 4 entries (3 files):
- SUPPLEMENTARY/
- SUPPLEMENTARY/Supplementary Fig S1 Cochrane Risk of Bias Tool.pdf
- SUPPLEMENTARY/Supplementary Table S3 Database search strategies.docx
- SUPPLEMENTARY/Supplementary tables S1 and S2.docx
